# Supplementary material for: A Genome-Wide Screen for Machinery Involved in Downregulation of MHC Class I by HIV-1 Nef
Source: PLoS One. 2015 Oct 14;10(10):e0140404. doi: 10.1371/journal.pone.0140404 (PMC4605695; doi:10.1371/journal.pone.0140404)
Supplement: S1 File — (XLSX) [file pone.0140404.s001.xlsx]

## Sheet: Sheet2
GeneRefID	Catalog	Hit Type	Gene Symbol (As in database)	Updated Gene Symbol	GeneID	SSMD Hit Type 1	SSMD Hit Type 2	included in validaiton experiment	DNA readout	Downregulation ratio 1	Downreg.ratio sd	Downregulation ratio 2	Downreg. ratio 2 sd	Comments
G143-B10	M-024066-00	1	LOC152905	RTN3P1	152905	5.15922	2.2257	NO	1.10665	1.64567	0.151503	0.695686	0.121439
G142-H05	M-023965-00	1	LOC256085	WRBP1	256085	4.59987	4.91381	YES	0.982699	1.48828	0.151267	1.26068	0.0962057	Also selected as hit type 2
G37-H06	M-012512-00	1	FJX1		24147	4.08567	2.58321	YES	0.968643	1.34099	0.14981	0.699593	0.0380129
G145-G11	M-025873-00	1	LOC203076	C10ORF74	203076	3.86179	4.96973	YES	0.329915	1.1783	0.0928725	1.25943	0.0897827	Also selected as hit type 2
D53-B11	M-011066-00	1	KRT2A	KRT2	3849	3.8291	3.31105	NO	0.753029	1.16965	0.0926132	0.954671	0.12532
G50-C06	M-013199-00	1	PCBP3		54039	3.80925	2.42068	YES	0.947264	1.12199	0.0550458	0.719492	0.103436
G143-G10	M-024336-00	1	LOC153770	PLAC8L1	153770	3.79629	1.32955	NO	1.04697	1.32234	0.178519	0.462971	0.0808064
G148-H04	M-027596-00	1	LOC391130	RPS17P6	391130	3.70742	2.06921	NO	0.657701	1.09289	0.0495134	0.648136	0.110744
G142-G04	M-023878-00	1	LOC90485	ZNF835	90485	3.62909	0.0172052	YES	1.0616	1.14771	0.112489	0.182257	0.0898184
G66-F05	M-014006-00	1	C6ORF47	C6ORF47	57827	3.60393	1.57127	NO	1.05441	1.15528	0.121328	0.596175	0.177228
G110-C08	M-019317-00	1	LOC152195	NUDT16P1	152195	3.58579	1.5569	NO	1.05362	1.3006	0.196685	0.548191	0.1309
D20-G09	M-008171-01	1	FUT6		2528	3.56247	3.75117	YES	0.833358	1.11914	0.105003	0.934476	0.0369862	Also selected as hit type 2
G159-A09	M-029504-00	1	LOC389822	record removed	389822	3.54397	2.46356	NO	0.920107	1.07489	0.0734754	0.667249	0.0105761	record removed
D19-G12	M-008934-00	1	CYP7B1		9420	3.47287	-0.547852	YES	0.978872	1.02738	0.0348277	0.0699775	0.00199134
G74-H07	M-018412-00	1	ECHDC3		79746	3.46955	0.182083	NO	0.929224	1.03822	0.0531239	0.226543	0.174158
G103-C06	M-024865-00	1	IRAK1BP1		134728	3.4641	2.91236	yes	0.915655	1.03392	0.049058	0.82904	0.103189
D54-B10	M-012119-00	1	LAMC2		3918	3.44501	0.751433	yes	0.872914	1.11599	0.123131	0.396102	0.211192
G74-E11	M-016444-00	1	FLJ12436	CCDC51	79714	3.41764	0.4265	NO	1.15233	1.06687	0.0937937	0.264263	0.0343055
D45-G12	M-020183-00	1	CTF1		1489	3.40255	1.80589	YES	0.939484	1.23843	0.193967	0.818089	0.293572
G96-C10	M-015148-00	1	IGSF8		93185	3.32672	1.77974	YES	1.01655	1.00248	0.0514477	0.535174	0.0302466
G142-G10	M-023937-00	1	LOC285412	TOX4P1	285412	3.3147	2.38876	NO	1.02533	1.05081	0.101726	0.68117	0.070948
G117-H09	M-007550-00	1	SLC36A1		206358	3.30455	1.98199	YES	0.918602	1.16917	0.174627	0.610032	0.0903128
K4-D03	M-007727-00	1	FLJ35107	TPRXL	348825	3.2583	0.422969	NO	0.839391	0.986323	0.0519671	0.263987	0.0398827
D12-B03	M-009133-00	1	FOXD2		2306	3.25398	2.61151	YES	0.945806	0.98192	0.0469349	0.939262	0.213575
D49-F09	M-006164-00	1	GABRA3		2556	3.2458	1.84362	YES	1.06328	0.972878	0.0340482	0.554767	0.0490411
G16-E09	M-019571-00	1	STXBP1		6812	3.1302	3.05109	YES	1.0461	1.13234	0.182222	0.884046	0.119274
D75-C09	M-012135-00	1	PTPRCAP		5790	3.12223	0.441302	YES	1.02028	0.948256	0.0435708	0.267186	0.0335932
K6-G06	M-006748-00	1	MVD		4597	3.08354	0.036189	YES	1.07819	0.971501	0.0840841	0.191512	0.299593
G72-D12	M-014305-00	1	MGC2747	SMIM7	79086	3.07663	1.80004	YES	0.983566	1.01575	0.121563	0.541858	0.0387261
D23-G09	M-008383-00	1	PPOX		5498	3.07543	1.00774	YES	0.764426	0.965253	0.0799076	0.388421	0.0643575
D28-D11	M-009667-00	1	DNASE2		1777	3.04785	2.35553	YES	1.0744	0.980194	0.100004	0.688966	0.087837
D74-F11	M-004312-02	1	SPAG1		6674	3.04741	2.05106	YES	0.788949	1.02684	0.13453	0.604263	0.0619864
G141-B07	M-022887-00	1	LOC342460	record removed	342460	3.03401	3.74146	NO	0.968908	1.12089	0.191367	1.1932	0.185216	record removed
D33-E07	M-005956-00	1	MMP15		4324	3.02139	1.66764	YES	0.806703	1.00951	0.127531	0.559065	0.113264
G141-H04	M-023388-00	1	LOC339291	LRRC30	339291	3.01108	3.37346	YES	0.986945	1.01057	0.130183	0.85325	0.0275716
G42-D08	M-012532-00	1	HNRNPG-T	RBMXL2	27288	3.00856	1.70934	YES	1.076	1.03865	0.148962	0.541342	0.0762225
D24-F05	M-009608-00	1	TAZ		6901	3.00127	1.23007	YES	0.998588	0.939046	0.0714678	0.486668	0.153341
D66-F09	M-007920-00	1	HF1	CFH	3075	2.98657	2.65316	YES	1.01104	0.970793	0.105289	0.739391	0.0737873
D66-D10	M-009629-01	1	HAGHL		84264	2.97505	3.30059	YES	1.09445	0.905569	0.0267221	0.844722	0.0386821
G118-A11	M-016056-00	1	LCMR1	MED19	219541	2.97078	1.30306	NO	1.03459	1.0513	0.163111	0.438816	0.0256884
G65-H09	M-024077-00	1	KIAA1543	CAMSAP3	57662	2.94793	2.34217	YES	0.988572	0.904227	0.039214	0.86464	0.215803
D18-E07	M-009082-00	1	ALDH1A3		220	2.94525	2.75073	YES	1.03436	0.936326	0.0835314	0.743289	0.0539492
G51-G05	M-016946-00	1	TBC1D13		54662	2.94114	1.96314	YES	0.822662	1.04677	0.165476	0.568688	0.0160174
G58-E04	M-020232-00	1	FLJ20507	TMEM127	55654	2.93894	1.67859	YES	1.00806	0.95497	0.102315	0.778818	0.297739
G101-D04	M-024166-00	1	C20ORF142	FITM2	128486	2.91308	2.1321	YES	1.02854	1.07648	0.187153	0.673052	0.120644
G93-B09	M-015169-00	1	MGC16491	FAM46B	115572	2.88171	2.52221	YES	0.965941	0.934825	0.0974829	0.779966	0.132737
G53-D07	M-018096-00	1	FLJ20397	DNAAF5	54919	2.86955	2.35976	YES	1.04144	0.917001	0.0831303	0.68203	0.079272
G141-H06	M-023396-00	1	LOC342850	ANKRD62	342850	2.85823	3.00157	YES	0.845547	1.01575	0.161089	0.83867	0.0955348
D45-A11	M-011592-00	1	BMP7		655	2.85598	0.0762107	YES	0.778545	0.970153	0.131171	0.198073	0.163154
G16-C09	M-019727-00	1	SRI		6717	2.85553	2.42934	YES	0.890483	0.92188	0.0915874	0.703499	0.0863415
G143-E12	M-024251-00	1	LOC343637	RSPO4	343637	2.84197	3.17352	NO	0.792139	0.941694	0.112224	1.2645	0.279029
G142-F07	M-023795-00	1	LOC152138	PYDC2	152138	2.84121	3.20562	YES	0.83254	1.06708	0.194012	0.903985	0.109417
G66-C06	M-007340-00	1	KIAA1613	SLC7A14	57709	2.83844	2.0288	NO	0.973775	0.927644	0.100993	0.713521	0.174057
D18-C09	M-010986-00	1	ADSL		158	2.82234	1.95444	YES	1.03172	0.866492	0.0154888	0.584252	0.0620631
D48-G06	M-011537-00	1	FGF18		8817	2.8209	0.778889	YES	0.888938	0.874709	0.0410267	0.333211	0.0142011
D42-A09	M-010503-02	1	CRK		1398	2.81427	0.72592	YES	0.969984	0.917878	0.0977292	0.406623	0.243922
D51-C10	M-019185-00	1	OGFR		11054	2.80842	1.24915	YES	0.825435	0.890018	0.0696065	0.453266	0.0955688
G59-A10	M-020549-00	1	FLJ10565	CEP72	55722	2.80102	1.14371	YES	0.650027	0.860162	0.00470936	0.623513	0.334875
D26-G08	M-019959-00	1	TIC	PSD4	23550	2.79788	3.26643	YES	1.09299	0.994749	0.158694	0.864701	0.0698953
D69-C11	M-017466-00	1	HPS6		79803	2.79042	1.26704	YES	1.15256	0.930076	0.113756	0.50308	0.162399
G142-H09	M-023984-00	1	LOC342970	record removed	342970	2.76742	1.91676	NO	0.86441	1.0296	0.185391	1.38053	0.594999	record removed
D26-D07	M-008521-00	1	CDYL		9425	2.76543	1.38803	YES	1.02232	1.01575	0.177531	0.460113	0.0437443
G23-B11	M-014368-00	1	CHD1L		9557	2.76273	0.350002	YES	0.809287	0.895213	0.0883521	0.252885	0.0768429
G44-H11	M-014200-00	1	HUMPPA	CDR2L	30850	2.76178	3.21002	YES	0.946567	0.860736	0.0414065	0.907437	0.110991
G42-A09	M-010196-00	1	NDOR1		27158	2.75629	0.878341	YES	0.992253	0.863736	0.0496679	0.383618	0.123623
D14-E08	M-008456-00	1	NFIB		4781	2.75418	1.92864	YES	0.759328	0.89537	0.0907161	0.567284	0.037255
D48-H11	M-010403-00	1	FOLR1		2348	2.74156	0.299587	yes	0.870294	0.856186	0.0420217	0.244716	0.0979015
G42-E08	M-013730-00	1	APEX2		27301	2.74134	0.934926	YES	0.927937	0.865976	0.0591524	0.378532	0.0807774
D12-B06	M-011863-00	1	FOXE1		2304	2.72522	2.56579	YES	0.774594	0.901596	0.10376	0.706755	0.0560416	Also selected as hit type 2, but in a different location in the library
G156-B09	M-028946-00	1	LOC392943	record removed	392943	2.69134	1.1367	NO	0.746908	0.885415	0.0966788	0.40877	0.0422781	record removed
D18-B06	M-008366-01	1	ACPT		93650	2.68451	-1.55428	YES	1.07885	0.907222	0.117882	-0.14967	0.0730681
G66-B07	M-014189-00	1	KIAA1587	MAGEE1	57692	2.67162	1.42131	YES	0.999285	0.905977	0.119675	0.549818	0.170298
G67-G11	M-021269-00	1	FLJ12438	MIIP	60672	2.66617	2.09807	YES	1.00574	0.896505	0.112863	0.793741	0.216197
GeneRefID	Catalog	Hit Type	Gene Symbol (As in database)	Updated Gene Symbol	GeneID	SSMD Hit Type 1	SSMD Hit Type 2	included in validaiton experiment	DNA readout	Downregulation ratio 2	Downreg. ratio 2 sd			Comments
D17-B12	M-020934-00	2	ZFP67	ZBTB7B	51043	1.20301	5.11629	YES	0.97863	1.24382	0.0641098
G145-G11	M-025873-00	2	LOC203076	C8ORF74	203076	3.86179	4.96973	YES	0.329915	1.25943	0.0897827			Also selected as hit type 1
G21-B04	M-013196-00	2	AP1M1		8907	0.928406	4.95192	NO	1.06297	1.20499	0.0610164			library knockdown of the medium strenght positive control
G142-H05	M-023965-00	2	LOC256085	WRBP1	256085	4.59987	4.91381	YES	0.982699	1.26068	0.0962057			Also selected as hit type 1
G85-C11	M-022605-00	2	SPIRE2		84501	0.92016	4.20886	YES	1.16509	1.03889	0.0504223
D60-G11	M-020160-00	2	C1ORF2	FAM189B	10712	2.23731	3.99905	YES	1.21909	1.29429	0.196473
D34-D05	M-010700-01	2	ADAM23		8745	1.39625	3.99602	YES	0.974106	0.978098	0.0281595
G141-F04	M-023193-00	2	LOC284067	C17ORF105	284067	0.301828	3.98837	YES	1.13619	0.987357	0.0433925
G77-F08	M-016488-00	2	FLJ23420	LRRC8E	80131	0.292342	3.92783	YES	1.08983	0.965079	0.0292689
G2-D09	M-017507-00	2	MRPL49		740	1.29071	3.89262	YES	0.770301	1.13671	0.146111
G3-C09	M-004001-00	2	CLTC		1213	2.13193	3.84613	NO	1.11584	0.982791	0.0669575			library knockdown of the very strong positive control
D33-B03	M-010059-00	2	RAB38		23682	2.18787	3.84518	YES	0.837271	0.96319	0.048973
D74-D07	M-007603-01	2	SLC6A3		6531	1.72182	3.80906	YES	0.953205	0.94709	0.0383181
G142-B05	M-023569-00	2	LOC344595	LINC00883	344595	2.30068	3.78445	YES	1.17269	0.98771	0.0804635
G106-E10	M-030635-00	2	FLJ40162	KCTD19	146212	1.12108	3.76422	YES	1.10433	0.951749	0.0543236
D20-G09	M-008171-01	2	FUT6		2528	3.56247	3.75117	YES	0.833358	0.934476	0.0369862			Also selected as hit type 1
G141-B07	M-022887-00	2	LOC342460	record removed	342460	3.03401	3.74146	NO	0.968908	1.1932	0.185216			record removed
G8-C09	M-019089-00	2	MAGEB4		4115	1.27302	3.73523	YES	1.03539	1.07609	0.136012
D18-E10	M-004038-00	2	ALDH3A1		218	1.72234	3.70418	YES	0.929122	0.966733	0.0776863
D33-F06	M-012628-00	2	BTAF1		9044	2.39855	3.68522	YES	0.999778	1.02315	0.115265
D18-C08	M-009297-01	2	ADPRTL3	PARP3	10039	2.59829	3.66879	YES	0.835868	0.921561	0.0421188
G69-F05	M-017127-00	2	FLJ21657	C5ORF28	64417	-1.41017	3.65618	NO	1.10889	0.995006	0.103082
D66-H05	M-011863-00	2	FOXE1		2304	0.876803	3.63158	YES	0.70481	0.900241	0.01584			Also selected as hit type 1, but in a different location in the library
G6-B06	M-011177-00	2	GSTM2		2946	2.00424	3.61286	NO	1.28954	1.09113	0.156726
D35-E11	M-018693-00	2	PL6	TMEM115	11070	0.23517	3.55951	YES	0.987087	1.0291	0.13363
D48-C08	M-015871-00	2	DOK4		55715	2.14859	3.53351	YES	1.01018	0.895662	0.0441153
D22-A05	M-015994-00	2	ISG20		3669	0.566048	3.47728	YES	0.906752	0.945956	0.097284
D28-B10	M-009757-00	2	CYP27B1		1594	2.24123	3.45583	YES	1.06696	0.945103	0.0998053
G73-A03	M-014337-00	2	ZNF576		79177	0.0115749	3.41904	YES	0.897399	1.04083	0.156092
GeneRefID	Catalog	Hit Type	Gene Symbol (As in database)	Updated Gene Symbol	GeneID	SSMD Hit Type 3	included in validaiton experiment	DNA readout	Downregulation ratio 3	Downreg. ratio 3 sd
G44-F11	M-020491-01	3	TNPO2		30000	-2.93042	YES	0.68791	-0.201383	0.0380982
D58-F09	M-011320-00	3	ABLIM1		3983	-2.77915	YES	0.776962	-0.14841	0.0229062
D22-A08	M-004785-01	3	KIAA0433	PPIP5K2	23262	-2.53726	YES	1.10027	-0.113473	0.0530242
G164-B05	M-030500-00	3	LOC388181	FAM149B1P1	388181	-2.52213	NO	0.96573	-0.0974834	0.0420882
G47-C08	M-006986-00	3	LOC51257	MARCH2	51257	-2.42524	YES	0.901841	-0.129366	0.0682319
D26-C06	M-013379-00	3	RTEL1		51750	-2.38441	YES	1.0142	-0.130172	0.0861958
D74-G03	M-017462-00	3	SPAG9		9043	-2.38229	YES	1.01378	-0.0876477	0.0600274
G27-G10	M-010565-00	3	LRRN5	LRRN2	10446	-2.35559	YES	1.01886	-0.0557817	0.0371912
D66-H09	M-020419-00	3	HIG2	HILPDA	29923	-2.33687	YES	0.921716	-0.0570174	0.0425521
G27-E11	M-020086-00	3	OA48-18	merged to LUC7L3, Gene ID 51747	10414	-2.31152	YES	0.788034	-0.041993	0.0328138
D12-A11	M-008987-00	3	FOXC2		2303	-2.29422	YES	1.07316	-0.0363762	0.0262234
G81-G10	M-021435-00	3	INHBE		83729	-2.28185	YES	1.00633	-0.0250262	0.00823147
D21-H07	M-011539-00	3	INPP4B		8821	-2.26778	YES	0.997858	-0.0330273	0.0372494
R2-E09	M-005501-01	3	FZD2		2535	-2.22871	YES	0.894939	-0.0430957	0.0455215
G152-E03	M-028264-00	3	LOC389230	record removed	389230	-2.21966	NO	0.651429	-0.157539	0.128093	record removed
D55-G06	M-004891-01	3	KCNK9		51305	-2.18145	YES	0.863026	-0.00568842	0.018411
D25-F03	M-005768-01	3	ADAMTS17		170691	-2.17826	NO	0.71317	-0.151862	0.132468
G47-C10	M-017173-00	3	MGC:13379	TMEM216	51259	-2.16007	YES	1.04984	-0.137858	0.105672
D67-H10	M-010605-00	3	KTN1		3895	-2.12971	YES	1.08476	-0.0302856	0.0656458
R3-F05	M-003951-01	3	GPR3		2827	-2.12896	YES	0.867607	0.00343867	0.0226668
R3-F04	M-005562-01	3	GPR27		2850	-2.12254	YES	0.914342	-0.0246154	0.0482072
G95-A03	M-016564-00	3	MGC15606	NXPE3	91775	-2.12035	YES	1.04536	0.00358149	0.030717
D13-A03	M-017532-00	3	HOXB5		3215	-2.10841	YES	1.08767	-0.0291941	0.0643287
D21-E05	M-011685-00	3	HAL		3034	-2.1065	YES	0.96504	-0.00671389	0.0541798
D5-D04	M-015434-00	3	MKL1		57591	-2.05097	YES	0.996094	0.028033	0.0179591
G23-H04	M-021406-00	3	ENTH	CLINT1	9685	-2.04488	YES	0.757012	-0.02254	0.0669727
G5-B07	M-003663-00	3	EPB49	DMTN	2039	-2.03716	YES	1.11588	0.0330774	0.00958615
G27-F12	M-012215-00	3	CDC42EP2		10435	-2.03574	YES	0.969521	0.0241094	0.0332742
D35-F09	M-011925-01	3	PSCD2	CYTH2	9266	-2.02569	NO	0.934751	0.00839113	0.0498296
D72-G12	M-006540-00	3	NBL1		4681	-2.02088	NO	1.1701	0.0277951	0.0307866
D71-B09	M-013011-00	3	PFDN2		5202	-1.9924	NO	1.0199	0.0194314	0.0381253
D73-A12	M-020710-00	3	REPRIMO	RPRM	56475	-1.98606	NO	1.17117	0.016961	0.050918
D62-A05	M-032257-00	3	COAS3	PFN1P3	200025	-1.98079	NO	0.696228	0.018559	0.0557772
G154-D08	M-028599-00	3	LOC389429	record removed	389429	-1.97108	NO	1.02992	0.0202466	0.0593077	record removed
